# Supplementary material for: Upcycling Rocha do Oeste Pear Pomace as a Sustainable Food Ingredient: Composition, Rheological Behavior and Microstructure Alone and Combined with Yeast Protein Extract
Source: Molecules. 2022 Dec 25;28(1):179. doi: 10.3390/molecules28010179 (PMC9822054; doi:10.3390/molecules28010179)
Supplement: Supplementary file 1 [file molecules-28-00179-s001.zip]

Archive with 1 entries (1 files):
- molecules-2070515-supplementary.pdf
